# Supplementary material for: First Report of Endemic Frog Virus 3 (FV3)-like Ranaviruses in the Korean Clawed Salamander (Onychodactylus koreanus) in Asia
Source: Viruses. 2024 Apr 25;16(5):675. doi: 10.3390/v16050675 (PMC11125952; doi:10.3390/v16050675)
Supplement: Supplementary file 1 [file viruses-16-00675-s001.zip]

Archive with 1 entries (1 files):
- viruses-2956121-supplementary.xlsx
