# Supplementary material for: First Report of Endemic Frog Virus 3 (FV3)-like Ranaviruses in the Korean Clawed Salamander (Onychodactylus koreanus) in Asia
Source: Viruses. 2024 Apr 25;16(5):675. doi: 10.3390/v16050675 (PMC11125952; doi:10.3390/v16050675)
Supplement: Supplementary file 1 [file viruses-16-00675-s001.zip › viruses-2956121-supplementary.xlsx]

## Sheet: Table S1
	Table S1. Species, name, name abbreviation, host, isolated country, isolation source, genome size, GC content (%), number of predicted open reading frames (ORFs), and GenBank Accession number of the ranaviruses used in the analyses of this study.
	Species	Virus name	Abbreviation	Host	Isolated Country	Isolation Source	Genome size (bp)	GC (%)	Predicted ORFs	GenBank Accession No.
	FV3	Frog virus 3 isolate RC15021	RC15021	Lithobates catesbeianus	United State of America	-	104968	54.9	109	KX397570
		Rana catesbeiana virus 2 isolate RCV-Z2	RCV-Z2	Lithobates catesbeianus	United State of America	Captive	104968	54.9	101	MF187209
		Frog virus 3 strain Rana-Bra-01	Rana Bra 01	Lithobates catesbeianus	Brazil	Captive	105080	55	94	MH351268
		Frog virus 3 strain Rana-Bra-17	Rana Bra 17	Lithobates catesbeianus	Brazil	Captive	104744	54.9	94	MT578298
		Terrapene carolina carolina ranavirus isolate TCA16001	TCCRV	Terrapene carolina carolina	United State of America	Captive	104894	55	95	MG953518
		Trioceros melleri ranavirus isolate C16001	TMRV1	Trioceros melleri	United State of America	Captive	104803	55	95	MG953519
		Trioceros melleri ranavirus isolate C16002	TMRV2	Trioceros melleri	United State of America	Captive	105030	55	95	MG953520
		Frog virus 3 isolate WVL20057-3	WVL20057-3	Chrysemys picta picta	United State of America	Wild	106024	55	96	OM927978
		Frog virus 3 isolate WVL20057-5	WVL20057-5	Rana temporaria	United State of America	Wild	105988	55	96	OM927979
		UNVERIFIED: Frog virus 3 isolate RUK13	RUK13	Rana temporaria	United Kingdom	Wild	107051	55	74	KJ538546
		Frog virus 3	FV3	Rana pipiens	United State of America	Wild	105903	55.1	99	AY548484
		Frog virus 3 isolate SSME	SSME	Ambystoma maculatum	United State of America	Wild	105070	55	95	KJ175144
		Frog virus 3 strain KEN1	KEN1	Rana pipiens	Canada	Wild	103148	55.2	93	MK959604
		Frog virus 3 strain KEN5	KEN5	Rana pipiens	Canada	Wild	102577	55.1	91	MK959605
		Frog virus 3 strain KTC3	KTC3	Pseudacris maculata	Canada	Wild	89528	55	83	MK959606
		Frog virus 3 strain KTW1	KTW1	Rana sylvatica	Canada	Wild	106586	55	95	MK959607
		Frog virus 3 strain Z595	Z595	Rana sylvatica	Canada	Wild	95569	55	84	MK959610
		Frog virus 3 strain Z582	Z582	Pseudacris maculata	Canada	Wild	106549	55	96	MK959609
		Frog virus 3 strain Z377	Z377	Pseudacris maculata	Canada	Wild	104680	55	95	MK959608
	FV3	Frog virus 3 strain Z994	Z994	Rana sylvatica	Canada	Wild	104788	55.1	95	MK959621
		Frog virus 3 strain Z897	Z897	Pseudacris maculata	Canada	Wild	104643	55	94	MK959611
		Frog virus 3 strain Z938	Z938	Rana sylvatica	Canada	Wild	104549	55.1	94	MK959618
		Frog virus 3 strain Z916	Z916	Rana sylvatica	Canada	Wild	99213	55.3	94	MK959612
		Frog virus 3 strain Z936	Z936	Pseudacris maculata	Canada	Wild	97848	55.1	87	MK959617
		Frog virus 3 strain Z939	Z939	Rana sylvatica	Canada	Wild	104416	55.1	94	MK959619
		Frog virus 3 strain Z942	Z942	Rana sylvatica	Canada	Wild	103673	55	94	MK959620
		Frog virus 3 strain Z929	Z929	Pseudacris maculata	Canada	Wild	104566	55.1	94	MK959614
		Frog virus 3 strain Z930	Z930	Rana sylvatica	Canada	Wild	104245	55.1	94	MK959615
		Frog virus 3 strain Z920	Z920	Rana sylvatica	Canada	Wild	104603	55.1	94	MK959613
		Frog virus 3 strain Z933	Z933	Pseudacris maculata	Canada	Wild	105037	55.1	95	MK959616
		Frog virus 3 isolate Op/2015/Netherlands/UU3150324001	FV3 OP-2015	Oophaga pumilio	Netherlands	Captive	107035	55.1	98	MF360246
		Rana grylio iridovirus	RGV	Rana grylio	China	Captive	105791	55.1	106	JQ654586
		Soft-shelled turtle iridovirus	STIV	Trionyx sinensis	China	Captive	105890	55.1	105	EU627010
		Rana nigromaculata ranavirus strain MWH421017	RNRV	Rana nigromaculata	China	Captive	104286	55.2	104	MG791866
		German gecko ranavirus isolate 2000/99	GGRV	Uroplatus fimbriatus	Germany	Captive	103681	55.1	73	KP266742
		Zoo ranavirus isolate ZRV040414	ZRV	Anaxyrus boreas boreas	United State of America	Captive	103266	55.1	95	MK227779
		Bohle iridovirus isolate BIV-ME 93/35	BIV	Limnodynastes ornatus	Australia	Captive	103531	55.2	100	KX185156
	CMTV	Chinese giant salamander iridovirus isolate CGSIV-HN1104	CGSIV	Andrias davidianus	China	Captive	105375	55.2	112	KF512820
		Rana catesbeiana virus isolate RCV-Z	RCV-Z	Lithobates catesbeianus	United State of America	Captive	106890	55	98	MF187210
		Common midwife toad virus -E isolate Mesotriton alpestris/2008/E	CMTV-E	Mesotriton alpestris cyreni	Spain	Wild	106878	55.3	104	JQ231222
		Common midwife toad virus isolate Pr/2011/Netherlands/UU3110504006	CMTV-Pr	Pelophylax ridibundus	Netherlands	Wild	108060	55.3	104	MF004271
		Pike-perch iridovirus isolate SLU14001	PPIV	Sander lucioperca	Finland	Captive	108041	55.3	109	KX574341
		Tortoise ranavirus isolate 1 (882/96)	ToRV1	Testudo kleinmanni	Germany	Captive	103876	55.2	76	KP266743
	ATV	Ambystoma tigrinum stebbensi virus	ATV	Ambystoma tigrinum	United State of America	Wild	106332	54	95	AY150217
	EHNV	Epizootic haematopoietic necrosis virus	EHNV	Perca fluviatilis	Australia	Captive	127011	54.1	100	FJ433873
		Cod iridovirus isolate GAM14001	ColV	Gadus morhua	Denmark	Captive	114865	54.9	98	KX574342
		Ranavirus maximus isolate SMA15001	RMAX	Scophthalmus maximus	Denmark	Captive	115510	54.9	99	KX574343
	SERV	Short-finned eel ranavirus isolate ANGA14001	SERV	Anguilla australis	Italy	Captive	126965	54.7	111	KX353311

## Sheet: Table S2
	Table S2: Predicted open reading frames (ORFs) of OKRV1 and OKRV2. The 45 ORF genes which used for phylogenetic tree construction are indicated in bold. ORF, open readin frame; AA, amino acid; ID, identity; NA, not-applicable (BLASTP E value > 0.001)
	OKRV1 (Republic of Korea) (PP518040)			OKRV2 (Republic of Korea) (PP518041)		RGV (China) (JQ654586)		RNRV (China) (MG791866)		STIV (China) (EU627010)		Z377 (Canada) (MK959608)		FV3 (United States of America) (AY548484)		BIV (Australia) (KX185156)		CMTV-E (Spain) (JQ231222)		ATV (United States of America) (AY150217)
	ORF/AA	Nucleotide position	Predicted funtion	ORF/AA	ID(%)	ORF/AA	ID(%)	ORF/AA	ID(%)	ORF/AA	ID(%)	ORF/AA	ID(%)	ORF/AA	ID(%)	ORF/AA	ID(%)	ORF/AA	ID(%)	ORF/AA	ID(%)
	1R/257	1-771	replicating factor	1R/257	100	1R/257	99.22	1R/257	99.22	1R/257	99.22	1R/257	100	1R/257	100	1R/257	98.44	1R/257	98.44	91R/257	95.72
	2L/339	1478-2494	putative myristylated membrance protein	2L/321	94.69	2L/324	94.69	2L/325	92.92	2L/324	94.69	2L/321	94.69	2L/321	94.69	2R/321	92.92	2L/338	92.92	1L/304	87.15
	3L/280	2532-3371	hypothetical protein	3L/280	100	3L/293	100	3L/280	100	3L/82	100	NA/NA	0	NA/NA	0	3F/280	98.93	3L/280	97.14	2L/280	96.79
	-	-	-	-	-	-	-	-	-	4L/180	-	-	-	-	-	-	-	-	-	-	-
	4R/405	3402-4616	hypothetical protein	4R/405	100	4R/405	99.01	4R/405	100	5R/439	99.26	3R/405	99.01	3R/439	99.01	4R/405	95.8	4R/405	96.05	3R/405	95.06
	5R/61	4656-4838	hypothetical protein	5R/61	100	5R/61	100	5R/61	100	6R/61	100	4R/61	100	4R/61	100	5R/61	96.72	5R/61	96.72	4R/61	93.44
	-	-	-	-	-	6R/219	-	-	-	7R/219	-	5R/196	-	5R/205	-	6R/221	-	6R/201	-	-	-
	-	-	-	-	-	7R/84	-	-	-	8R/84	-	6R/73	-	6R76	-	7R/86	-	-	-	-	-
	-	-	-	-	-	-	-	-	-	9L/143	-	-	-	-	-	8L/143	-	7L/143	-	5L/141	-
	6R/129	5615-6001	hypothetical protein	6R/129	100	8R/129	97.67	8R/129	96.9	NA/NA	0	7R/129	98.45	7R/129	98.45	9R/129	95.35	NA/NA	0	NA/NA	0
	7R/1294	6093-9974	DNA-dependent RNA polymerase II largest sub-unit	7R/1292	100	9R/1295	99.15	9R/1294	99.61	10R/1295	99.38	8R/1294	99.54	8R/1294	99.46	10R/1294	98.15	8R/1322	98.07	6R/1295	97.37
	8L/949	10344-13190	putative NTPase	8L/949	100	10L/949	99.37	10L/949	99.47	11L/949	99.47	9R/949	99.54	9L/949	99.47	11L/949	97.89	9L/949	98	7L/949	97.47
	9R/138	13206-13619	hypothetical protein	9R/136	100	11R/138	100	11R/138	100	12R/138	100	10R/138	100	10R/138	100	12R/138	97.83	10R/138	96.38	8R/138	97.83
	10R/71	13969-14181	hypothetical protein	10R/71	100	12R/71	98.59	12R/71	98.59	13R/71	98.59	11R/71	100	11R/71	100	13R/71	97.18	99L/71	97.18	88L/71	94.37
	11L/298	14247-15140	hypothetical protein	11L/298	100	13L/298	99.66	13L/298	98.66	14L/298	99.66	12L/298	99.66	12L/298	99.66	14L/298	97.32	98R/348	97.99	87R/298	96.64
	-	-	-	-	-	-	-	-	-	-	-	-	-	-	-	-	-	-	-	86R/65	-
	-	-	-	-	-	-	-	-	-	-	-	-	-	-	-	-	-	-	-	85R/81	-
	-	-	-	-	-	-	-	-	-	-	-	-	-	-	-	-	-	97R/65	-	-	-
	-	-	-	-	-	-	-	-	-	-	-	-	-	-	-	-	-	96L/65	-	-	-
	12R/69	15685-15891	hypothetical protein	12R/69	100	14R/69	97.1	14R/69	97.1	NA/NA	0	13R/69	97.1	13R/69	97.1	NA/NA	0	NA/NA	0	NA/NA	0
	13R/119	15906-16262	hypothetical protein	13R/119	100	15R/85	60	15R/119	100	15R/119	100	14R/120	99.15	14R/120	98.32	15R/119	99.16	95L/120	94.96	84L/125	98.32
	14R/316	16358-17305	AAA-ATPase	14R/316	100	16R/316	99.68	16R/309	97.47	16R/316	99.68	15R/323	96.9	15R/323	96.9	16R/316	98.42	94L/316	98.73	83L/309	95.57
	15R/276	17585-18412	putative integrase-like protein	15R/276	99.64	17R/276	99.28	17R/276	99.28	NA/NA	0	16R/276	98.19	16R/276	98.19	17R/186	93.01	93L/276	97.46	NA/NA	0
	16L/312	17669-18604	hypothetical protein	16L/312	100	18L/312	100	18L/312	100	17L/312	100	NA/NA	0	NA/NA	0	18L/320	95.94	92R/316	97.15	82R/316	95.57
	17L/503	18641-20149	methyl-accepting chemotaxis sensory transducer	17L/503	100	19L/503	99.8	19L/503	99.8	18L/503	99.8	17L/503	99.2	17L/503	99.2	19L/503	99.2	90R/503	98.61	81R/503	98.01
	-	-	-	-	-	-	-	-	-	19R/260	-	-	-	-	-	-	-	91L/169	-	-	-
	18L/79	20186-20422	hypothetical protein	18L/79	100	20L/80	97.5	20L/79	98.73	20L/80	97.5	18L/79	97.47	18L/79	97.47	20L/79	94.94	89R/79	97.47	NA/NA	0
	19R/865	20474-23068	uncharacterized conserved protein	19R/862	99.54	21R/853	97.57	21R/852	96.44	21L/866	97.69	19R/852	96.21	19R/852	93.68	21R/899	91.21	88L/929	91.66	80L/666	72.41
	-	-	-	-	-	-	-	-	-	22L/178	-	-	-	-	-	-	-	-	-	-	-
	20R/149	23116-23562	hypothetical protein	20R/149	99.33	22R/173	99.32	22R/149	99.33	23R149	99.33	20R/149	99.33	20R/149	94.63	22R/149	99.33	87L/149	98.66	79L/150	94.67
	21L/220	23799-24458	hypothetical protein	21L/220	99.55	23R/220	97.73	23R/220	97.73	24L/220	97.73	21L/220	98.64	21L/220	97.27	23L/220	97.27	86R/223	96.41	78R/220	96.82
	22R/974	24588-27509	putative D5 family NTPase|ATPase	22R/964	99.79	24R/976	98.77	24R/976	98.77	25R/974	98.77	22R/974	99.18	22R/974	98.97	24R/976	98.57	85L/976	98.67	77L/976	97.44
	-	-	-	-	-	-	-	-	-	26L/209	-	-	-	-	-	-	-	-	-	-	-
	23R/383	27917-29065	hypothetical protein	23R/383	99.74	25R/383	99.74	25R/383	97.91	27R/383	99.74	23R/383	97.91	23R/383	97.39	25R/383	95.56	84L/383	97.13	53R/383	94.26
	24R/357	29489-30559	hypothetical protein	24R/357	100	26R/366	99.44	26R/357	98.32	28R/366	99.44	24R/357	98.88	24R/366	98.88	26R/247	97.17	83L/366	97.76	54R/366	94.68
	25R/263	30753-31541	p31K protein	25R/263	99.62	27R/262	99.62	27R/262	99.62	29R/262	99.62	25R/262	99.62	25R/263	99.62	27R/307	98.08	82L/305	99.24	55R/336	96.96
	-	-	-	-	-	-	-	-	-	-	-	-	-	-	-	-	-	-	-	56R/33	-
	-	-	-	-	-	-	-	28L/141	-	-	-	-	-	-	-	-	-	-	-	-	-
	26R/70	31719-31928	truncated putative e1F-2alpha-like protein	26R/70	100	28R/70	100	NA/.NA	0	30R/59	92.98	26R/77	88.14	26R/77	86.89	28R/260	85.25	81L/271	94.44	57R/260	78.69
	27R/971	32427-35339	putative tyrosine kinase	27R/971	100	29R/971	99.38	29R/971	99.38	31R/971	99.79	27R/970	98.87	27R/971	99.07	29R/971	98.25	80L/971	98.15	58R/971	95.88
	28R/163	35388-35876	hypothetical protein	28R/163	100	30R/163	98.77	30R/163	98.77	32R/163	98.77	28R/163	99.39	28R/163	99.39	30R/163	99.39	79L/163	97.55	59R/163	94.48
	29R/87	36007-36267	hypothetical protein	29R/86	100	NA/NA	0	NA/.NA	0	33R/87	97.7	NA/NA	0	NA/NA	0	NA/NA	0	78L/89	95.4	NA/NA	0
	30L/99	36049-36345	hypothetical protein	30L/99	100	31L/99	97.98	31L/99	97.98	NA/NA	0	29L/99	97.98	29L/99	98.99	31L/99	97.98	NA/NA	0	NA/NA	0
	31R/51	36547-36699	hypothetical protein	31R/51	100	32R/57	96.08	32R/51	96.09	NA/NA	0	30R/51	96.08	30R/51	96.08	32R/35	97.14	NA/NA	0	NA/NA	0
	32R/140	36761-37180	hypothetical protein	32R/140	100	33R/105	41.9	33R/140	100	34R/140	100	31R/140	97.86	31R/140	97.86	33R/140	97.86	77L/140	95.71	60R/140	96.43
	33R/688	37230-39293	neurofilament triplet H1-like protein	33R/698	98.28	34R/645	87.54	34R/627	85.94	35R/645	85.94	32R/637	73.75	32R/630	77.53	34R/716	68.99	76L/717	76.9	61R/739	78.63
	-	-	-	-	-	-	-	-	-	-	-	-	-	-	-	-	-	-	-	61bR/90	-
	-	-	-	-	-	-	-	-	-	36L/192	-	-	-	-	-	-	-	-	-	-	-
	34R/64	39376-39567	hypothetical protein	34R/64	98.44	35R/64	96.88	35R/64	96.88	37R/64	96.88	33R/64	98.44	33R/64	98.44	35R/64	95.31	75L/64	95.31	62R/64	96.88
	-	-	-	-	-	-	-	-	-	-	-	-	-	-	-	36L/261	-	-	-	-	-
	35R/107	39711-40031	L-protein-like protein	35R/107	100	36R/107	99.07	36R/107	99.07	38R/107	99.07	34R/107	100	34R/107	100	37R/107	98.13	74L/107	95.33	NA/NA	0
	36L/154	40123-40584	hypothetical protein	36L/154	100	37R/154	98.05	37R/153	98.05	NA/NA	0	35L/154	96.1	35L/154	96.1	NA/NA	0	73R/193	36.94	63R/119	22.35
	-	-	-	-	-	-	-	-	-	-	-	-	-	-	-	-	-	72R/73	-	63R/119	-
	37R/107	40125-40445	hypothetical protein	37R/107	100	NA/NA	0	NA/.NA	0	39R/107	98.13	NA/NA	0	NA/NA	0	NA/NA	0	NA/NA	0	NA/NA	0
	38R/92	40500-40775	hypothetical protein	38R/92	100	38R/92	98.91	38R/92	98.91	40R/92	98.91	NA/NA	0	NA/NA	0	NA/NA	0	NA/NA	0	NA/NA	0
	-	-	-	-	-	-	-	-	-	-	-	-	-	-	-	38L/115	-	-	-	-	-
	-	-	-	-	-	39L/132	-	39R/132	-	-	-	36L/144	-	36L/208	-	-	-	71R/100	-	-	-
	39R/212	41607-42242	putative NIF|NLI interacting factor	39R/212	100	40R/214	98.11	40R/214	99.05	41R/214	99.05	37R/212	100	37R/210	99.05	39R/210	96.67	70L/212	98.58	64R/210	96.65
	40R/566	42383-44080	ribonucleoside diphosphate reductase alpha subunit barrel domain	40R/566	100	41R/566	99.65	41R/566	99.47	42R/566	99.65	38R/566	99.47	38R/566	99.47	40R/566	99.65	69L/566	98.94	65R/566	97.35
	41R/117	44186-44536	putative hydrolase of the metallo-beta-lactamase superfamily	41R/117	100	42R/117	99.15	42R/117	99.15	43R/117	99.15	39R/117	97.44	39R/117	97.44	41R/117	93.16	68L/117	93.16	66R/89	87.64
	42R/168	44605-45108	hypothetical protein	42R/168	100	43R/168	100	43R/168	98.21	44R/168	100	40R/183	88.52	40R/183	88.52	42R/183	85.25	67L/228	75.73	67R/208	67.02
	-	-	-	-	-	-	-	-	-	-	-	-	-	-	-	43R/62	-	66L/47	-	68R/47	-
	43R/1166	45490-48987	hypothetical protein	43R/1166	100	44R/1166	99.57	44R/1166	99.49	45R/1166	99.66	41R/1166	99.31	41R/1166	99.31	44R/1166	98.54	65L/1193	98.2	69R/1166	96.91
	44L/86	49561-49818	hypothetical protein	44L/86	100	45L/384	100	45L/369	100	46L/86	100	42L/86	100	42L/86	100	45L/86	98.84	64R/323	97.67	NA/NA	0
	-	-	-	-	-	-	-	-	-	47L/109	-	-	-	-	-	-	-	-	-	-	-
	-	-	-	-	-	-	-	-	-	-	-	-	-	-	-	-	-	-	-	70L/254	-
	45R/210	49817-50446	hypothetical protein	45R/212	97.64	NA/NA	0	NA/.NA	0	NA/NA	0	NA/NA	0	43R/172	25	46R/61	57.38	NA/NA	0	NA/NA	0
	-	-	-	-	-	-	-	-	-	-	-	44R/62	-	44R/62	-	-	-	-	-	-	-
	46L/137	50758-51168	hypothetical protein	46L/137	100	46L/137	100	46L/137	100	48L/137	100	45L/137	100	45L/137	100	47L/137	100	63R/137	97.81	71L/137	97.08
	47L/130	51222-51611	neurofilament triplet H1 protein CDS	47L/130	100	47L/145	94.62	47L/141	81.02	49L/193	69.1	46L/119	97.9	46L/82	88.33	48L/158	91.18	62R/156	76.64	72L/276	62.68
	-	-	-	-	-	-	-	-	-	-	-	-	-	-	-	-	-	-	-	72bR/276	-
	48L/139	51802-52218	hypothetical protein	48L/139	100	48L/139	99.28	48L/139	100	50L/139	99.28	47L/139	99.28	47L/139	99.28	49L/139	97.12	61R/139	97.12	73L/139	94.24
	49L/84	52221-52472	hypothetical protein	49L/84	100	49L/84	100	49L/84	100	51L/84	100	48L/84	100	48L/84	100	50L/84	92.86	60R/104	97.62	74L/128	89.02
	50L/250	52580-53329	hypothetical protein	50L/250	100	50L/500	99.6	50L/500	99.2	52L/500	99.6	50L/524	98.4	49L/250	99.2	51L/493	98	59R/504	97.6	75L/514	93.15
	-	-	-	-	-	-	-	-	-	-	-	-	-	50L/230	-	-	-	-	-	-	-
	51R/562	54105-55790	hypothetical protein	51R/562	100	51R/562	99.29	51R/562	99.29	53R/562	99.29	51R/562	99.64	51R/562	99.82	52R/562	97.69	58L/562	97.51	76R/562	95.37
	52L/356	56047-57114	putative 3-beta-hydroxy-delta 5-C27 steroid oxidoreductase-like protein	52L/356	100	52L/356	99.72	52L/356	99.72	54L/356	99.72	52L/356	99.72	52L/356	100	53L/356	98.31	57R/356	98.31	52R/54	77.08
	53R/523	57452-59020	hypothetical protein	53R/523	99.81	53R/523	99.43	53R/523	99.81	55R/523	99.81	53R/523	99.81	53R/523	99.81	54R/523	98.66	56L/523	98.66	51L/527	96.91
	54L/77	59219-59449	putative nuclear calmodulin-binding protein	54L/77	100	54L/77	98.7	54L/77	100	NA/NA	0	54L/77	100	54L/77	100	55L/77	98.7	NA/NA	0	NA/NA	0
	-	-	-	-	-	55L/107	-	-	-	56L/107	-	-	-	-	-	-	-	55R/131	-	-	-
	55L/432	59487-60782	helicase-like protein	55L/432	100	56L/432	99.54	56L/432	99.07	57L/432	99.54	55L/432	99.77	55L/432	100	56L/432	97.45	54R/432	97.22	50R/432	95.6
	56R/380	59631-60770	40 kDa protein	56R/380	100	57R/380	98.68	57R/380	98.95	NA/NA	0	55R/380	100	55R/380	100	57R/380	95	54L/380	96.84	NA/NA	0
	57L/50	60790-60939	hypothetical protein	57L/50	100	58L/50	100	58L/50	100	58L/50	100	NA/NA	0	NA/NA	0	58L/50	92	53R/50	96	49R/50	94
	-	-	-	-	-	-	-	-	-	-	-	56R/146	-	56R/146	-	-	-	-	-	-	-
	58R/135	60976-61380	hypothetical protein	58R/135	99.26	59R/135	100	59R/135	99.26	59R/135	100	NA/NA	0	NA/NA	0	NA/NA	0	52L/135	97.04	48L/135	95.56
	59R/499	61421-62917	putative phosphotransferase	59R/499	99.8	60R/499	98.6	60R/499	99.8	60R/499	98.8	57R/499	98.2	57R/499	99	59R/499	98	51L/499	98.6	47L/499	97.19
	-	-	-	-	-	-	-	-	-	-	-	-	-	-	-	60R/59	-	50L/82	-	-	-
	-	-	-	-	-	-	-	-	-	-	-	58R238	-	58R/238	-	61R180	-	-	-	-	-
	60R/174	63402-63923	hypothetical protein	60R/174	100	61R/185	99.43	61R/185	100	61R/185	99.43	NA/NA	0	NA/NA	0	62R/185	98.28	49L/185	98.85	46L/185	97.13
	61L/353	64520-65578	hypothetical protein	61L/353	100	62L/353	98.58	62L/353	100	62L/353	98.58	59L/353	98.87	59L/353	99.15	63L/353	98.58	48R/353	97.73	45R/353	96.6
	62R/1014	65740-68781	DNA-polymerase-like protein	62R/1014	100	63R/1014	99.31	63R/1014	99.61	63R/1014	99.51	60R/1014	99.7	60R/1014	99.61	64R/1014	98.82	47L/1014	98.82	44L/1014	97.63
	63L/61	68790-68972	hypothetical protein	63L/61	100	64L/42	92.86	64L/42	97.5	NA/NA	0	61L/61	98.36	61L/61	98.36	NA/NA	0	NA/NA	0	NA/NA	0
	-	-	-	-	-	-	-							-	-	-	-	-	-	43bL/65	-
	64L/1222	69407-73072	DNA-dependent RNA polymerase II second largest subunit domain 6,7,3,2 beta subunit	64L/1222	100	65L/1222	99.35	65L/1222	99.43	64L/1222	99.43	62L/466	95.05	62L/1222	99.67	65L/1220	98.45	46R/1218	98.12	43R/1222	97.14
	65R/160	72855-73334	hypothetical protein	65R/160	100	66R/179	98.75	66R/179	99.38	65R/179	98.75	NA/NA	0	NA/NA	0	66R/177	96.88	45L/181	96.32	NA/NA	0
	66R/165	73451-73945	putative dUTPase-like protein	66R/165	100	67R/165	98.79	67R/165	98.79	66R/165	98.79	63R/165	97.58	63R/165	100	67R/165	96.97	44L/165	95.89	42L/146	96.36
	-	-	-	-	-	-	-	-	-	-	-	-	-	-	-	-	-	-	-	41R/137	-
	67R/96	74055-74342	putative interleukin-1 beta convertase precursor	67R/96	100	68R/96	95.83	68R/96	95.83	67R/96	95.83	64R/96	93.75	64R/96	98.96	68R/88	88.64	43L/96	92.71	40L/96	93.75
	-	-	-	-	-	-	-	-	-	-	-	-	-	-	-	69R/107	-	-	-	-	-
	68L/55	74795-74959	hypothetical protein	68L/55	100	69L/55	98.18	69L/55	98.18	68L/55	98.18	NA/NA	0	65L/55	100	NA/NA	0	42R/115	96.36	NA/NA	0
	-	-	-	-	-	70L/50	-	70L/50	-	69L/50	-	-	-	-	-	-	-	-	-	-	-
	-	-	-	-	-	71L/103	-	-	-	-	-	-	-	-	-	-	-	-	-	-	-
	-	-	-	-	-	72R/116	-	72R/103	-	-	-	-	-	-	-	-	-	-	-	39L/116	-
	69L/184	74956-75507	hypothetical protein	69L/184	100	NA/NA	0	71L/116	92.65	70L/98	96.84	NA/NA	0	66L/184	100	NA/NA	0	41R/118	79.67	NA/NA	0
	70L/388	75562-76725	ribonucleoside diphosphate reductase beta subunit-like protein	70L/388	100	73L/388	99.74	73L/388	99.74	71L/388	99.74	67L/277	98.92	67L/388	100	70L/388	98.97	40R/388	98.45	38R/388	97.68
	71R/96	77008-77295	hypothetical protein	71R/96	100	74R/96	98.96	74R/96	98.96	NA/NA	0	68R/96	100	68R/96	100	NA/NA	0	NA/NA	0	NA/NA	0
	-	-	-	-	-	-	-	-	-	-	-	-	-	-	-	-	-	-	-	37bL/59	-
	-	-	-	-	-	-	-	-	-	-	-	-	-	-	-	-	-	-	-	37R/253	-
	-	-	-	-	-	-	-	-	-	-	-	-	-	-	-	-	-	-	-	36R/52	-
	72L/89	77047-77313	hypothetical protein	72L/89	100	75L/89	97.75	75L/89	97.75	72L/89	97.75	NA/NA	0	NA/NA	0	NA/NA	0	39R/155	78.65	NA/NA	0
	73R/89	77431-77697	hypothetical protein	73R/89	100	76R/89	100	76R/89	98.88	73R/82	100	69R/81	100	69R/89	100	71R/89	97.75	38L/89	100	35L/89	96.63
	74R/125	77715-78089	hypothetical protein	74R/125	100	77R/125	98.4	77R/125	100	74R/125	100	70R/125	100	70R/125	100	72R/125	98.4	37L/125	98.4	NA/NA	0
	75R/78	78129-78362	hypothetical protein	75R/78	100	78R/78	98.72	78R/78	100	75R/78	98.72	71R/78	100	71R/78	100	73R/78	96.15	36L/78	96.15	34L/79	89.87
	76L/239	78419-79135	hypothetical protein	76L/239	100	79L/239	99.16	79L/239	99.16	NA/NA	0	72L/239	97.91	72L/239	97.91	74L/167	94.61	35R/239	98.74	32R/108	94.44
	-	-	-	-	-	-	-	-	-	76R/45	-	-	-	-	-	-	-	-	-	-	-
	77R/161	78647-79129	hypothetical protein	77R/161	100	NA/NA	0	NA/.NA	0	77R/161	98.15	NA/NA	0	NA/NA	0	75R/161	95.65	35L/161	97.52	33L/186	95.03
	78L/325	79540-80514	putative NTPase|helicase-like protein	78L/325	100	80L/325	99.09	80L/325	99,08	78L/325	99.08	73L/325	97.85	73L/325	97.85	76L/325	96.62	34R/351	97.54	31R/331	95.38
	79L/363	80688-81776	hypothetical protein	79L/363	99.72	81L/365	94.52	81L/363	98.35	79L/363	98.8	74L/371	98.9	74L/371	97.81	77L/363	93.96	33R/394	87.82	30R/394	85.79
	-	-	-	-	-	-	-	-	-	80R/143	-	-	-	-	-	-	-	-	-	-	-
	-	-	-	-	-	-	-	-	-	81R/148	-	-	-	-	-	-	-	-	-	-	-
	80L/85	81833-82087	putative LITAF|PIG7 possible membrane associated motif in LPS-induced tumor necrosis factor alpha factor	80L/85	100	82L/85	98.82	82L/85	100	82L/85	98.82	75L/85	100	75L/85	100	78L/85	97.65	32R/85	100	29R/85	94.12
	81R/74	82150-82371	hypothetical protein	81R/74	100	83R/74	98.65	83R/74	98.65	83R/74	98.65	76R/74	97.3	76R/74	97.3	79R/74	95.95	31L/74	95.95	28L/74	93.24
	82L/116	82368-82715	LCDV1 orf2-like protein	82L/116	100	84L/116	100	84L/116	100	84L/116	100	77L/116	100	77L/116	100	80L/117	96.55	30R/116	98.28	27R/116	96.55
	83L/213	83300-83938	hypothetical protein	83L/213	100	85L/225	98.59	85L/225	99.53	85L/225	98.59	78L/213	97.65	78L/213	97.65	81L/213	97.18	29R/230	95.31	NA/NA	0
	84R/573	84074-85792	putative ATPase-dependent protease	84R/573	100	86R/573	98.78	86R/573	98.78	86R/573	98.78	79R/573	98.78	79R/573	98.6	82R/583	95.2	28L/573	95.16	26L/577	86.51
	85L/372	86416-87531	ribonuclease III	85L/372	100	87L/372	100	87L/372	99.73	87L/372	100	80L/372	100	80L/372	100	83L/372	99.19	27R/373	99.46	25R/374	97.33
	86R/93	87587-87865	transcription elongation factor SII	86R/93	100	88R/93	97.85	88R/93	98.92	88R/93	97.85	81R/93	98.92	81R/93	98.92	84R/93	98.92	26L/93	97.85	24L/93	97.85
	87R/158	87994-88467	immediate early protein ICP-18	87R/158	100	89R/158	98.1	89R/158	97.47	89R/158	98.1	82R/158	97.47	82R/158	97.47	85R/158	92.41	25L/158	91.77	23L/158	93.04
	-	-	-	-	-	-	-	-	-	-	-	-	-	-	-	-	-	24L/96	-	22L/96	-
	88R/215	88917-89561	cytosine DNA methyltransferase	88R/215	100	90R/215	99.53	90R/215	100	90R/215	100	83R/215	100	83R/215	100	86R/215	97.67	23L/215	98.6	21L/215	95.81
	89R/246	89933-90670	LCDV1-like proliferating cell nuclear antigen	89R/246	100	91R/246	99.19	91R/246	99.59	91R/246	99.19	84R/246	100	84R/246	100	87R/246	98.78	22L/246	98.37	20L/261	97.15
	90R/196	90745-91332	putative deoxynucleoside kinase	90R/196	100	92R/196	99.49	92R/196	99.49	92R/196	99.49	85R/196	99.49	85R/196	100	88R/196	96.94	21L/196	95.92	19L/196	92.86
	91L/62	91722-91907	hypothetical protein	91L/62	100	93L/82	79.03	93L/82	74.39	NA/NA	0	86L/62	100	86L/62	100	89L/92	77.42	20R/72	74.19	18R/126	46.77
	92L/600	92260-94059	hypothetical protein	92L/600	100	94L/594	97.33	94L/594	98.67	93L/594	98	87L/606	98.84	87L/606	98.84	90L/600	97	19R/600	97.67	17R/609	94.58
	93R/151	94092-94544	putative Evrl-air-augmenter of liver regeneration	93R/151	100	95R/151	99.34	95R/151	99.34	94R/151	99.34	88R/151	100	88R/151	100	91R/151	100	18L/151	99.34	16L/151	97.35
	94R/396	94612-95799	hypothetical protein	94R/375	94.7	96R/382	91.16	96R/389	94.7	95R/382	91.41	89R/389	97.73	89R/389	97.47	92R/360	85.89	17L/360	85.86	15L/425	81.88
	95R/464	95892-97283	major capsid protein	95R/464	100	97R/464	99.78	97R/464	99.78	96R/464	99.78	90R/464	99.35	90R/464	99.78	93R/464	99.35	16L/464	98.28	14L/464	95.91
	96R/396	97407-98594	immediate early protein ICP-46	96R/396	100	98R/396	99.75	98R/396	99.75	97R/396	99.75	91R/396	98.23	91R/396	98.74	94R/396	98.48	15L/396	98.48	13L/396	95.96
	97R/76	98928-99155	hypothetical protein	97R/76	100	99R/102	62.2	99R/102	62.2	NA/NA	0	92R/82	90.24	92R/80	92.5	NA/NA	0	NA/NA	0	NA/NA	0
	98L/56	99337-99504	hypothetical protein	98L/56	100	100L/72	100	100L/72	100	98L/72	100	93L/56	98.21	93L/56	98.21	95L/56	83.93	14R/72	94.64	12R/52	80.36
	99L/156	99613-100080	P8.141C-like protein	99L/156	100	101L/156	97.44	101L/156	97.44	99L/156	97.44	94L/156	97.44	94L/156	97.44	96L/156	97.44	13R/156	98.08	11R/156	96.79
	100R/364	100174-101265	putative DNA repair protein RAD2	100R/364	100	102R/364	99.45	102R/364	99.45	100R/364	99.45	95R/364	99.45	95R/364	99.18	97R/364	99.18	12L/365	98.63	10L/365	97.53
	-	-	-	-	-	-	-	-	-	-	-	-	-	-	-	-	-	-	-	9L/50	-
	-	-	-	-	-	-	-	-	-	-	-	-	-	-	-	98R/59	-	11L/78	-	-	-
	101L/43	101355-101483	hypothetical protein	101L/43	97.67	103L/43	100	103R/43	100	101L/43	100	NA/NA	0	NA/NA	0	NA/NA	0	NA/NA	0	NA/NA	0
	102R/224	102110-102781	hypothetical protein	102R/224	100	104R/224	98.66	104R/224	98.66	102R/224	98.66	96R/224	98.66	96R/224	98.66	99R/224	97.32	101R/229	94.2	89R/229	92.41
	103R/138	102864-103277	putative myeloid cell leukemia protein	103R/138	100	105R/138	99.28	105R/138	100	103R/138	100	97R/138	100	97R/138	99.28	100R/142	94.37	102R/138	98.55	90R/138	94.93
	104R/67	104043-104243	hypothetical protein	104R/67	100	NA/NA	0	NA/.NA	0	NA/NA	0	98R/67	100	98R/67	100	NA/NA	0	NA/NA	0	NA/NA	0
	-	-	-	-	-	106R/224	-	106R/235	-	104R/235	-	-	-	-	-	-	-	-	-	-	-
	-	-	-	-	-	-	-	-	-	105R/47	-	-	-	-	-	-	-	-	-	-	-
	No. of total ORFs identified			104		106		106		105		95		99		100		102		96
	Similarity (%) in functional ORFs (N = 45)			99.81		98.64		96.05		91.37		95.74		95.83		96.03		94.23		84.64
	Similarity (%) in hypothetical proteins (N = 59)			99.76		85.97		89.37		78.81		75.07		78.81		72.4		74.57		58.08
	Overall ORF similarity (%) (N = 104)			99.78		91.45		92.23		84.24		84.01		86.18		82.62		83.08		69.57
	No. of not-applicable/ < 90% homology ORFs out of total 104 ORFs (%)			0/0		6/5 (10.6)		6/4 (9.6)		15/2 (16.3)		15/2 (16.3)		12/4 (15.4)		14/5 (18.3)		13/7 (19.2)		25/9 (32.7)
	No. of not-applicable/ < 90% homology ORFs out of 10 functional ORFs			0/0		0/1		1/2		2/2		0/2		0/3		0/3		1/2		3/6
